# Supplementary material for: Engineering of a Promoter Repressed by a Light-Regulated Transcription Factor in Escherichia coli
Source: Biodes Res. 2021 Sep 28;2021:9857418. doi: 10.34133/2021/9857418 (PMC10521638; doi:10.34133/2021/9857418)
Supplement: Supplementary Materials — Figure S1: spectrum of white light normalized to maximum photon counts. The underlying data is available in Data file S3. Figure S2: alignment of the C120 operator with the peak band B1 operators. The EL222-binding site motifs are underscored. Table S1: DNA oligonucleotide sequences. Data file S1: plate reader data from the characterization of EL222 expression and fluorescence. Data file S2: the EL222 fluorescence emission data. Data file S3: data of white light used for EL222 repression assays. Data file S4: plate reader data and data analysis from the time-course characterization of light-regulated EL222-mediated PEL repression. [file 9857418.f1.zip]

Archive with 5 entries (5 files):
- Data file S1.xlsx
- Data file S2.xlsx
- Data file S3.xlsx
- Data file S4.xlsx
- Supplementary Material.docx
