# Supplementary material for: Engineering of a Promoter Repressed by a Light-Regulated Transcription Factor in Escherichia coli
Source: Biodes Res. 2021 Sep 28;2021:9857418. doi: 10.34133/2021/9857418 (PMC10521638; doi:10.34133/2021/9857418)
Supplement: Supplementary Materials — Figure S1: spectrum of white light normalized to maximum photon counts. The underlying data is available in Data file S3. Figure S2: alignment of the C120 operator with the peak band B1 operators. The EL222-binding site motifs are underscored. Table S1: DNA oligonucleotide sequences. Data file S1: plate reader data from the characterization of EL222 expression and fluorescence. Data file S2: the EL222 fluorescence emission data. Data file S3: data of white light used for EL222 repression assays. Data file S4: plate reader data and data analysis from the time-course characterization of light-regulated EL222-mediated PEL repression. [file 9857418.f1.zip › Data file S1.xlsx]

## Sheet: Sheet1
Raw plate reader data from the characterization of EL222 expression & fluorescence.
SUPPORTING INFORMATION: Daniel Camsund, Alfonso Jaramillo and Peter Lindblad. Engineering of a promoter repressed by a light-regulated transcription factor in Escherichia coli.
	Well contents:
	LB	AC3-0++	EL		EL++
	LB	AC3-0++	EL		EL++
	LB	AC3-0++	EL		EL++
			FEL		FEL++
			FEL		FEL++
			FEL		FEL++
	Key:
	Fluoro: GFP fluorescence			EL: EL222 expression construct on pSB1AC3
	Absorb: Absorbance @ 595 nm			FEL: Flag-EL222 expression construct on pSB1AC3
	LB: Medium background			"++": 2mM IPTG
	AC3-0: Empty pSB1AC3 vector
TIME 0	0 hours	Plate was measured three times at time 0 to decrease measurement noise due to low signal intensity
Tech1 - Fluoro			Tech rep 1						Tech rep 2								Tech rep 3
0	0	0	0		0
0	37.401	37.542	36.812		37.492		38.226	38.736	37.825		39.002		37.101	37.125	36.134		37.645
0	37.984	37.171	37.785		37.856		38.766	37.708	38.623		38.896		37.302	36.673	37.176		37.754
0	37.649	38.102	37.962		37.658		38.618	38.926	39.09		38.193		36.849	37.537	37.624		36.909
			38.651		38.097				39.227		38.866				37.925		37.716
			38.216		38.775				39.245		39.232				38.074		37.858
			38.734		38.158				39.328		38.764				38.196		37.63
			0		0				0		0				0		0
Tech2 - Absorb
0	0	0	0		0		0	0	0		0		0	0	0		0
0	0.046	0.05	0.05		0.049		0.045	0.05	0.051		0.049		0.046	0.051	0.05		0.051
0	0.046	0.047	0.053		0.047		0.045	0.051	0.053		0.051		0.046	0.049	0.054		0.049
0	0.046	0.049	0.049		0.051		0.046	0.051	0.051		0.05		0.047	0.05	0.052		0.051
			0.053		0.047				0.052		0.049				0.052		0.051
			0.049		0.049				0.05		0.05				0.055		0.052
			0.049		0.052				0.048		0.051				0.053		0.05
Averages of the technical replicate measurements
Tech1 - Fluoro							Well contents:
0
0	37.576	37.801	36.9237		38.0463		LB	AC3-0++	EL		EL++
0	38.0173	37.184	37.8613		38.1687		LB	AC3-0++	EL		EL++
0	37.7053	38.1883	38.2253		37.5867		LB	AC3-0++	EL		EL++
			38.601		38.2263				FEL		FEL++
			38.5117		38.6217				FEL		FEL++
			38.7527		38.184				FEL		FEL++
Tech2 - Absorb
0
0	0.0456667	0.0503333	0.0503333		0.0496667
0	0.0456667	0.049	0.0533333		0.049
0	0.0463333	0.05	0.0506667		0.0506667
			0.0523333		0.049
			0.0513333		0.0503333
			0.05		0.051
TIME 1	1.18 hours
Tech1 - Fluoro							Well contents:
0	0	0	0		0
0	37.193	37.308	36.639		37.694		LB	AC3-0++	EL		EL++
0	37.628	36.834	37.258		38.066		LB	AC3-0++	EL		EL++
0	37.35	37.957	37.871		37.45		LB	AC3-0++	EL		EL++
			38.02		38.324				FEL		FEL++
			38.128		38.25				FEL		FEL++
			38.304		37.925				FEL		FEL++
			0		0
Tech2 - Absorb
0	0	0	0		0
0	0.045	0.057	0.056		0.052
0	0.045	0.056	0.059		0.053
0	0.045	0.055	0.056		0.052
			0.056		0.053
			0.056		0.053
			0.057		0.054
TIME 2	2.52 hours
Tech1 - Fluoro							Well contents:
0	0	0	0		0
0	35.822	35.276	35.14		36.735		LB	AC3-0++	EL		EL++
0	36.138	34.759	35.61		37.237		LB	AC3-0++	EL		EL++
0	35.824	35.788	36.148		36.335		LB	AC3-0++	EL		EL++
			36.363		37.063				FEL		FEL++
			36.235		37.025				FEL		FEL++
			36.539		36.923				FEL		FEL++
			0		0
Tech2 - Absorb
0	0	0	0		0
0	0.046	0.105	0.1		0.056
0	0.046	0.1	0.11		0.056
0	0.045	0.1	0.103		0.056
			0.109		0.054
			0.106		0.054
			0.106		0.057
TIME 3	3.48 hours
Tech1 - Fluoro							Well contents:
0	0	0	0		0
0	35.381	34.989	34.863		36.771		LB	AC3-0++	EL		EL++
0	36.009	34.557	36.175		37.45		LB	AC3-0++	EL		EL++
0	35.581	35.336	35.94		36.514		LB	AC3-0++	EL		EL++
			36.527		36.991				FEL		FEL++
			36.598		36.974				FEL		FEL++
			36.59		36.867				FEL		FEL++
			0		0
Tech2 - Absorb
0	0	0	0		0
0	0.045	0.188	0.175		0.058
0	0.045	0.18	0.194		0.06
0	0.045	0.179	0.184		0.058
			0.197		0.055
			0.193		0.055
			0.192		0.056
TIME 4	4.62 hours
Tech1 - Fluoro							Well contents:
0	0	0	0		0
0	35.717	37.183	41.304		38.027		LB	AC3-0++	EL		EL++
0	36.455	36.746	43.892		38.72		LB	AC3-0++	EL		EL++
0	35.738	37.941	43.517		37.706		LB	AC3-0++	EL		EL++
			49.269		37.945				FEL		FEL++
			49.451		37.532				FEL		FEL++
			48.879		37.88				FEL		FEL++
			0		0
Tech2 - Absorb
0	0	0	0		0
0	0.045	0.325	0.296		0.063
0	0.046	0.309	0.323		0.07
0	0.045	0.309	0.308		0.064
			0.329		0.055
			0.324		0.054
			0.322		0.058
