# Supplementary material for: Engineering of a Promoter Repressed by a Light-Regulated Transcription Factor in Escherichia coli
Source: Biodes Res. 2021 Sep 28;2021:9857418. doi: 10.34133/2021/9857418 (PMC10521638; doi:10.34133/2021/9857418)
Supplement: Supplementary Materials — Figure S1: spectrum of white light normalized to maximum photon counts. The underlying data is available in Data file S3. Figure S2: alignment of the C120 operator with the peak band B1 operators. The EL222-binding site motifs are underscored. Table S1: DNA oligonucleotide sequences. Data file S1: plate reader data from the characterization of EL222 expression and fluorescence. Data file S2: the EL222 fluorescence emission data. Data file S3: data of white light used for EL222 repression assays. Data file S4: plate reader data and data analysis from the time-course characterization of light-regulated EL222-mediated PEL repression. [file 9857418.f1.zip › Data file S2.xlsx]

## Sheet: Blad1
EL222 fluorescence data and calculations
SUPPORTING INFORMATION: Daniel Camsund, Alfonso Jaramillo and Peter Lindblad. Engineering of a promoter repressed by a light-regulated transcription factor in Escherichia coli.
pSB1AC3 lysate fluorescence background					pSB1AC3-Flag-EL222 lysate sample fluorescence					Sample - background fluorescence, max normalized fluorescence
	lamp	raw	compensated			lamp	raw	compensated		Specific	Norm	Max
nm	factor	signal	signal		nm	factor	signal	signal		signal	to max	607525
460	0.5077	5240	38526.4		460	0.5072	6360	46807.1		8280.7	0.0136196
465	0.5111	6830	51973.7		465	0.5097	8060	61502		9528.3	0.0156715
470	0.5071	7040	56310.5		470	0.5124	10430	82563		26252.5	0.0431785
475	0.5131	8140	66357.3		475	0.5099	15430	126575		60217.7	0.0990423
480	0.5126	9630	80965.7		480	0.5105	24730	208776		127810	0.210214
485	0.5145	10190	87590.5		485	0.5083	43890	381868		294278	0.484009
490	0.5128	12830	113417		490	0.5134	64490	569426		456009	0.750015
495	0.5109	15150	137049		495	0.509	77640	704965		567916	0.934072
500	0.5093	16630	154752		500	0.5115	82270	762277		607525	0.999219
505	0.5119	19970	189949		505	0.509	76720	733898		543949	0.894653
510	0.511	21050	205402		510	0.5108	74050	722848		517446	0.851063
515	0.5129	21630	217309		515	0.5116	67090	675744		458435	0.754005
520	0.5123	23040	239138		520	0.5118	65200	677389		438251	0.720808
525	0.5103	24820	267686		525	0.5108	65310	703685		435999	0.717104
530	0.5098	27650	309062		530	0.5097	66180	739881		430819	0.708584
535	0.5112	27890	323698		535	0.512	63940	740943		417245	0.686258
540	0.5117	22770	274814		540	0.5126	53510	644686		369872	0.608342
545	0.5087	18950	239997		545	0.5073	44020	559041		319044	0.524743
550	0.5102	17600	232072		550	0.5157	38240	498852		266780	0.438783
555	0.5096	16870	232623		555	0.5092	32250	445049		212426	0.349385
560	0.5124	15010	215757		560	0.5077	28060	407075		191318	0.314668
565	0.507	12980	198413		565	0.5124	25770	389770		191357	0.314732
570	0.5108	12000	192277		570	0.5058	21640	350168		157891	0.259689
575	0.5129	9790	163764		575	0.5101	18520	311496		147732	0.24298
580	0.5093	8620	152836		580	0.5081	15850	281690		128854	0.211931
585	0.5086	8250	154494		585	0.5086	14480	271160		116666	0.191885
590	0.5075	6990	138097		590	0.5112	11320	222023		83926	0.138036
595	0.5101	6120	126881		595	0.5106	9450	195727		68846	0.113234
600	0.5102	5200	113745		600	0.5111	7610	166168		52423	0.086222
605	0.5113	4570	105381		605	0.5098	6420	148477		43096	0.0708816
610	0.5124	3950	96242.8		610	0.5129	6110	148727		52484.2	0.0863227
615	0.5082	3190	83270.3		615	0.5099	5320	138408		55137.7	0.090687
620	0.5088	2790	77893.9		620	0.5076	4050	113339		35445.1	0.0582979
625	0.5112	2340	69478.6		625	0.5067	3440	103047		33568.4	0.0552112
630	0.5071	2090	67005.5		630	0.5113	3030	96344		29338.5	0.0482541
635	0.5086	1880	64709.9		635	0.5084	2130	73343.8		8633.9	0.0142005
640	0.5093	1170	43557.4		640	0.5101	2360	87721.7		44164.3	0.0726387
645	0.511	1220	49365.4		645	0.5104	1950	78996.5		29631.1	0.0487354
650	0.511	900	38873.6		650	0.5112	1640	70808.6		31935	0.0525247
655	0.5085	780	35555.8		655	0.5107	1240	56281.1		20725.3	0.0340877
660	0.5102	790	37533.3		660	0.51	1140	54183.2		16649.9	0.0273847
665	0.5095	660	33241.9		665	0.5084	960	48456.5		15214.6	0.025024
670	0.512	870	46075		670	0.51	730	38812.2		-7262.8	-0.0119454
675	0.5087	330	18687.3		675	0.5107	660	37228.2		18540.9	0.0304949
680	0.5102	470	28386.5		680	0.5106	480	28967.7		581.2	0.000955921
685	0.5089	360	23446.5		685	0.5096	380	24715.1		1268.6	0.00208651
690	0.5108	430	30185.2		690	0.5098	340	23914.2		-6271	-0.0103141
695	0.5114	390	29604.4		695	0.5119	420	31850.6		2246.2	0.00369441
700	0.5097	330	27374.5		700	0.511	340	28132.2		757.7	0.00124622
