# Supplementary material for: Engineering of a Promoter Repressed by a Light-Regulated Transcription Factor in Escherichia coli
Source: Biodes Res. 2021 Sep 28;2021:9857418. doi: 10.34133/2021/9857418 (PMC10521638; doi:10.34133/2021/9857418)
Supplement: Supplementary Materials — Figure S1: spectrum of white light normalized to maximum photon counts. The underlying data is available in Data file S3. Figure S2: alignment of the C120 operator with the peak band B1 operators. The EL222-binding site motifs are underscored. Table S1: DNA oligonucleotide sequences. Data file S1: plate reader data from the characterization of EL222 expression and fluorescence. Data file S2: the EL222 fluorescence emission data. Data file S3: data of white light used for EL222 repression assays. Data file S4: plate reader data and data analysis from the time-course characterization of light-regulated EL222-mediated PEL repression. [file 9857418.f1.zip › Data file S3.xlsx]

## Sheet: Blad1
Spectrum of white light normalized to maximum photon counts.
SUPPORTING INFORMATION: Daniel Camsund, Alfonso Jaramillo and Peter Lindblad. Engineering of a promoter repressed by a light-regulated transcription factor in Escherichia coli.
			Max
			11792
	Chamber white
	nm	counts	max norm
	200	5.0172	0.000425474
	201	-15.6845	-0.00133009
	202	-9.0956	-0.000771335
	203	-7.5598	-0.000641095
	204	-5.7767	-0.000489882
	205	-3.8349	-0.000325211
	206	-5.8672	-0.000497557
	207	-13.8922	-0.0011781
	208	-12.6835	-0.0010756
	209	-4.6605	-0.000395225
	210	-9.2092	-0.000780969
	211	0.4182	3.54647e-05
	212	-6.0485	-0.000512932
	213	-0.7451	-6.31868e-05
	214	33.1432	0.00281065
	215	-14.4936	-0.0012291
	216	9.084	0.000770351
	217	-15.9409	-0.00135184
	218	0.5225	4.43096e-05
	219	-8.3876	-0.000711295
	220	-25.1703	-0.00213452
	221	-5.5282	-0.000468809
	222	-5.8857	-0.000499126
	223	-2.9487	-0.000250059
	224	-7.2996	-0.000619029
	225	-2.3854	-0.000202289
	226	-7.3984	-0.000627407
	227	-7.4659	-0.000633132
	228	-2.8864	-0.000244776
	229	-16.6487	-0.00141186
	230	-2.3856	-0.000202306
	231	5.233	0.000443775
	232	-5.0693	-0.000429892
	233	19.2219	0.00163008
	234	-24.1483	-0.00204785
	235	8.5211	0.000722616
	236	-6.0051	-0.000509251
	237	-1.2845	-0.00010893
	238	-12.9778	-0.00110056
	239	-22.981	-0.00194886
	240	-0.4013	-3.40315e-05
	241	6.1763	0.000523769
	242	-4.616	-0.000391451
	243	-13.0617	-0.00110767
	244	-15.7856	-0.00133867
	245	-0.375	-3.18012e-05
	246	-7.8377	-0.000664661
	247	1.5448	0.000131004
	248	-21.7487	-0.00184436
	249	2.6572	0.000225339
	250	2.3447	0.000198838
	251	-16.0973	-0.0013651
	252	3.9382	0.000333972
	253	-10.9914	-0.000932105
	254	-19.8642	-0.00168455
	255	-0.7907	-6.70538e-05
	256	-8.7638	-0.000743198
	257	7.3193	0.000620699
	258	-16.4279	-0.00139314
	259	-1.6676	-0.000141418
	260	-9.6731	-0.000820309
	261	-8.6283	-0.000731707
	262	-7.2934	-0.000618503
	263	-2.6923	-0.000228315
	264	3.0369	0.000257539
	265	-0.6535	-5.54188e-05
	266	-2.9277	-0.000248278
	267	-7.6941	-0.000652484
	268	-14.5951	-0.00123771
	269	9.251	0.000784514
	270	3.2376	0.000274559
	271	2.0719	0.000175704
	272	2.3765	0.000201535
	273	-18.8211	-0.00159609
	274	3.0589	0.000259404
	275	3.6199	0.000306979
	276	4.3014	0.000364772
	277	-6.7471	-0.000572175
	278	13.2453	0.00112324
	279	9.3619	0.000793918
	280	5.7735	0.000489611
	281	19.6196	0.0016638
	282	-17.8327	-0.00151227
	283	1.7394	0.000147507
	284	9.1665	0.000777348
	285	-7.23	-0.000613127
	286	1.7186	0.000145743
	287	-2.721	-0.000230749
	288	-9.2334	-0.000783021
	289	-11.621	-0.000985497
	290	-13.1709	-0.00111693
	291	-5.6663	-0.00048052
	292	-39.4002	-0.00334126
	293	-5.4729	-0.000464119
	294	0.3917	3.32174e-05
	295	4.063	0.000344555
	296	11.3508	0.000962583
	297	9.3895	0.000796259
	298	13.6108	0.00115424
	299	-2.6706	-0.000226475
	300	0.1735	1.47133e-05
	301	-6.3921	-0.00054207
	302	2.1656	0.00018365
	303	3.3238	0.000281869
	304	3.6864	0.000312618
	305	1.9014	0.000161245
	306	10.971	0.000930375
	307	-0.3271	-2.77391e-05
	308	0	0
	309	10.5636	0.000895826
	310	4.8909	0.000414764
	311	2.1301	0.000180639
	312	196.89	0.0166969
	313	295.363	0.0250477
	314	73.1497	0.00620332
	315	26.1585	0.00221832
	316	2.8838	0.000244555
	317	19.4458	0.00164906
	318	2.3645	0.000200517
	319	4.3903	0.000372311
	320	-10.9803	-0.000931164
	321	-3.5928	-0.000304681
	322	11.3548	0.000962922
	323	3.6382	0.000308531
	324	-11.1007	-0.000941374
	325	2.7677	0.00023471
	326	13.5321	0.00114756
	327	27.079	0.00229638
	328	-10.1932	-0.000864415
	329	10.6168	0.000900338
	330	-3.7974	-0.000322031
	331	5.0533	0.000428536
	332	-4.2295	-0.000358675
	333	31.2289	0.00264831
	334	71.53	0.00606597
	335	10.0693	0.000853908
	336	25.1939	0.00213652
	337	5.8742	0.00049815
	338	8.5945	0.00072884
	339	3.2468	0.000275339
	340	15.8887	0.00134741
	341	23.4709	0.00199041
	342	18.6783	0.00158398
	343	11.4233	0.000968731
	344	4.9252	0.000417672
	345	3.3545	0.000284472
	346	38.595	0.00327298
	347	5.2681	0.000446751
	348	20.871	0.00176993
	349	6.8857	0.000583929
	350	19.5327	0.00165643
	351	23.2805	0.00197426
	352	14.3805	0.00121951
	353	25.261	0.00214221
	354	27.487	0.00233098
	355	20.1003	0.00170457
	356	11.7329	0.000994986
	357	38.3975	0.00325623
	358	21.4135	0.00181593
	359	27.748	0.00235312
	360	27.514	0.00233327
	361	16	0.00135685
	362	42.0847	0.00356891
	363	34.0491	0.00288747
	364	196.805	0.0166897
	365	1290.44	0.109433
	366	421.613	0.0357541
	367	75.6788	0.0064178
	368	39.772	0.00337279
	369	56.6046	0.00480025
	370	56.4586	0.00478787
	371	44.3799	0.00376355
	372	56.6722	0.00480598
	373	58.2209	0.00493731
	374	63.8662	0.00541605
	375	47.703	0.00404536
	376	79.9921	0.00678358
	377	80.6073	0.00683575
	378	79.912	0.00677679
	379	96.5303	0.00818607
	380	61.97	0.00525525
	381	98.9143	0.00838824
	382	94.3067	0.0079975
	383	123.785	0.0104973
	384	112.303	0.00952367
	385	108.602	0.00920982
	386	130.885	0.0110995
	387	144.568	0.0122599
	388	153	0.0129749
	389	147.686	0.0125242
	390	177.184	0.0150257
	391	148.55	0.0125975
	392	199.209	0.0168936
	393	195.618	0.016589
	394	184.477	0.0156442
	395	221.839	0.0188126
	396	228.495	0.0193771
	397	223.345	0.0189404
	398	243.469	0.0206469
	399	259.742	0.0220269
	400	246.496	0.0209036
	401	283.111	0.0240087
	402	332.526	0.0281992
	403	414.156	0.0351218
	404	4115.52	0.349009
	405	4686.09	0.397395
	406	514.775	0.0436545
	407	468.674	0.039745
	408	691.011	0.0585999
	409	385.348	0.0326787
	410	361.429	0.0306503
	411	445.985	0.0378209
	412	422.314	0.0358136
	413	398.81	0.0338204
	414	433.71	0.0367799
	415	459.8	0.0389925
	416	447	0.037907
	417	503.601	0.0427069
	418	459.185	0.0389404
	419	455.185	0.0386011
	420	473.31	0.0401382
	421	488.427	0.0414201
	422	498.475	0.0422722
	423	501.556	0.0425335
	424	522.868	0.0443408
	425	486.031	0.041217
	426	504.426	0.0427769
	427	512.162	0.0434329
	428	547.1	0.0463958
	429	554.68	0.0470386
	430	590.163	0.0500477
	431	564.59	0.047879
	432	620.083	0.052585
	433	650.871	0.0551959
	434	765.961	0.0649559
	435	3269.25	0.277242
	436	11040	0.936222
	437	792.187	0.0671799
	438	647.549	0.0549142
	439	646.325	0.0548104
	440	657.63	0.0557691
	441	679.086	0.0575886
	442	627.629	0.0532249
	443	671.001	0.056903
	444	701.192	0.0594632
	445	690.694	0.058573
	446	672.006	0.0569882
	447	657.357	0.0557459
	448	706.249	0.0598921
	449	726.302	0.0615927
	450	697.865	0.0591811
	451	675.781	0.0573083
	452	702.001	0.0595319
	453	690.98	0.0585973
	454	707.783	0.0600222
	455	753.27	0.0638797
	456	750.319	0.0636294
	457	707.141	0.0599678
	458	744.676	0.0631508
	459	738.63	0.0626381
	460	751.282	0.063711
	461	795.887	0.0674937
	462	796.871	0.0675772
	463	801.154	0.0679403
	464	793.042	0.0672524
	465	756.719	0.0641721
	466	741.967	0.0629211
	467	820.987	0.0696223
	468	823.158	0.0698064
	469	831.34	0.0705002
	470	816.383	0.0692318
	471	859.914	0.0729234
	472	835.243	0.0708312
	473	883.68	0.0749388
	474	898.28	0.0761769
	475	864.744	0.073333
	476	958.934	0.0813206
	477	941.545	0.079846
	478	918.976	0.077932
	479	919.366	0.0779651
	480	966.469	0.0819596
	481	901.743	0.0764706
	482	906.808	0.0769002
	483	923	0.0782733
	484	884.44	0.0750033
	485	867.546	0.0735706
	486	886.11	0.0751449
	487	930.898	0.078943
	488	851.235	0.0721874
	489	873	0.0740331
	490	845.979	0.0717417
	491	865.87	0.0734285
	492	880.999	0.0747115
	493	815.168	0.0691288
	494	820.303	0.0695643
	495	802.626	0.0680652
	496	776.399	0.065841
	497	744.881	0.0631682
	498	737.822	0.0625696
	499	764.642	0.064844
	500	732.271	0.0620988
	501	755.29	0.0640509
	502	718.525	0.0609332
	503	723.372	0.0613442
	504	696.25	0.0590442
	505	662.861	0.0562127
	506	664.88	0.0563839
	507	663.082	0.0562314
	508	658.322	0.0558277
	509	660	0.0559701
	510	633.093	0.0536883
	511	662.965	0.0562215
	512	652.125	0.0553022
	513	579.028	0.0491034
	514	645.42	0.0547336
	515	656.314	0.0556574
	516	631.401	0.0535448
	517	638.456	0.0541431
	518	628.475	0.0532966
	519	637.35	0.0540492
	520	659.037	0.0558884
	521	631.587	0.0535606
	522	680.216	0.0576845
	523	674.597	0.057208
	524	668.528	0.0566933
	525	678.955	0.0575775
	526	690.399	0.058548
	527	728.722	0.0617979
	528	710.729	0.060272
	529	714.8	0.0606173
	530	804.446	0.0682195
	531	775.205	0.0657398
	532	765.136	0.0648859
	533	842.325	0.0714318
	534	843.381	0.0715213
	535	839.811	0.0712186
	536	903.833	0.0766478
	537	905.423	0.0767827
	538	1020.79	0.0865664
	539	983.788	0.0834283
	540	997.223	0.0845676
	541	1040.91	0.0882727
	542	1098.75	0.0931771
	543	1089.76	0.0924147
	544	1117.15	0.0947378
	545	1606.57	0.136242
	546	11792	1
	547	1751.56	0.148538
	548	1284.7	0.108946
	549	1154.2	0.0978794
	550	1217.66	0.103261
	551	1213.85	0.102938
	552	1202	0.101933
	553	1271.73	0.107846
	554	1245.73	0.105642
	555	1201.45	0.101887
	556	1214.98	0.103034
	557	1211.56	0.102744
	558	1163.77	0.0986911
	559	1169.59	0.0991849
	560	1115.86	0.0946286
	561	1171.57	0.0993524
	562	1197.81	0.101578
	563	1135.33	0.0962797
	564	1109.94	0.0941266
	565	1116.86	0.0947128
	566	1062.15	0.0900735
	567	1104.05	0.0936265
	568	1032.94	0.0875968
	569	1007.3	0.0854221
	570	957.037	0.0811597
	571	912.565	0.0773883
	572	904.895	0.0767379
	573	893.135	0.0757407
	574	867.514	0.0735679
	575	821.077	0.0696299
	576	823.294	0.0698179
	577	1170.26	0.0992417
	578	905.319	0.0767739
	579	1081.11	0.0916815
	580	885.702	0.0751103
	581	811.881	0.06885
	582	730.051	0.0619106
	583	768.9	0.0652051
	584	763.033	0.0647076
	585	745.443	0.0632159
	586	740	0.0627543
	587	705.216	0.0598045
	588	753.951	0.0639374
	589	771.878	0.0654577
	590	770.072	0.0653045
	591	849.392	0.0720311
	592	874.769	0.0741831
	593	857.804	0.0727445
	594	875.048	0.0742068
	595	921.112	0.0781132
	596	866.725	0.0735009
	597	911.788	0.0773224
	598	937.334	0.0794888
	599	918.333	0.0778775
	600	901.395	0.0764411
	601	910.179	0.077186
	602	905.844	0.0768184
	603	902.896	0.0765684
	604	824.956	0.0699588
	605	820.711	0.0695988
	606	782.284	0.0663402
	607	716.614	0.0607711
	608	722.074	0.0612341
	609	685.705	0.0581499
	610	671.822	0.0569726
	611	704.676	0.0597587
	612	625.293	0.0530268
	613	586.252	0.049716
	614	542.993	0.0460475
	615	536.472	0.0454945
	616	458.981	0.038923
	617	416.663	0.0353343
	618	404.58	0.0343097
	619	401.698	0.0340653
	620	390.927	0.0331518
	621	361.41	0.0306487
	622	343.034	0.0290903
	623	347.127	0.0294375
	624	340.597	0.0288837
	625	295.782	0.0250832
	626	300.848	0.0255128
	627	328.021	0.0278172
	628	296.082	0.0251087
	629	282.619	0.023967
	630	235.326	0.0199563
	631	297.184	0.0252021
	632	250.771	0.0212662
	633	251.457	0.0213243
	634	246.51	0.0209048
	635	227.548	0.0192968
	636	232.969	0.0197565
	637	225.244	0.0191014
	638	227.7	0.0193097
	639	226.535	0.0192109
	640	228.759	0.0193995
	641	208.668	0.0176957
	642	208.716	0.0176998
	643	218.775	0.0185528
	644	190.461	0.0161517
	645	212.211	0.0179961
	646	189.865	0.0161012
	647	177.422	0.0150459
	648	199.28	0.0168995
	649	182.651	0.0154894
	650	211.329	0.0179214
	651	154.627	0.0131128
	652	152.11	0.0128994
	653	156.033	0.0132321
	654	173.691	0.0147296
	655	165.838	0.0140636
	656	130.186	0.0110402
	657	148.716	0.0126116
	658	147.933	0.0125452
	659	131.113	0.0111188
	660	135.057	0.0114532
	661	129.307	0.0109657
	662	112.745	0.00956112
	663	110.952	0.00940905
	664	109.856	0.00931616
	665	87.6045	0.00742913
	666	102.857	0.00872259
	667	100.108	0.0084895
	668	73.0137	0.00619179
	669	70.767	0.00600126
	670	120.071	0.0101824
	671	84.8349	0.00719426
	672	81.8135	0.00693804
	673	98.5238	0.00835512
	674	61.334	0.00520131
	675	52.1286	0.00442067
	676	79.3812	0.00673177
	677	57.9905	0.00491777
	678	35.6196	0.00302065
	679	34.6775	0.00294076
	680	72.6179	0.00615822
	681	63.0664	0.00534823
	682	50.7454	0.00430337
	683	37.9248	0.00321614
	684	56.1616	0.00476268
	685	34.9529	0.00296411
	686	36.472	0.00309294
	687	40.8843	0.00346712
	688	40	0.00339212
	689	43.5649	0.00369444
	690	39.9856	0.0033909
	691	59.4564	0.00504209
	692	37.2454	0.00315853
	693	21.2578	0.00180273
	694	43.191	0.00366273
	695	31.8815	0.00270365
	696	56.6602	0.00480496
	697	33.334	0.00282683
	698	24.938	0.00211482
	699	22.9837	0.00194909
	700	19.049	0.00161541
	701	37.9233	0.00321601
	702	21.8082	0.0018494
	703	7.3669	0.000624736
	704	36.3917	0.00308613
	705	29.201	0.00247634
	706	25.7637	0.00218484
	707	13.6148	0.00115458
	708	20.3647	0.00172699
	709	37.6813	0.00319549
	710	14.4136	0.00122232
	711	-0.6318	-5.35786e-05
	712	26.4924	0.00224664
	713	21.933	0.00185999
	714	19	0.00161126
	715	8.8018	0.00074642
	716	11.6812	0.000990602
	717	32.814	0.00278273
	718	14.7384	0.00124986
	719	5	0.000424016
	720	2.1432	0.00018175
	721	8.3784	0.000710514
	722	6.7056	0.000568656
	723	3.2737	0.00027762
	724	-17.1219	-0.00145199
	725	-3.7034	-0.00031406
	726	16.4516	0.00139515
	727	5.2344	0.000443893
	728	13.3235	0.00112987
	729	-7.8067	-0.000662032
	730	11.1447	0.000945105
	731	9.816	0.000832427
	732	8.0171	0.000679875
	733	15.5669	0.00132012
	734	15.098	0.00128036
	735	3.1025	0.000263102
	736	5.2505	0.000445259
	737	7.5423	0.000639611
	738	-26.42	-0.0022405
	739	16.2642	0.00137925
	740	11.6016	0.000983852
	741	-2.7168	-0.000230393
	742	5.7953	0.000491459
	743	19.3887	0.00164422
	744	12.2653	0.00104014
	745	-4.506	-0.000382123
	746	14.8606	0.00126023
	747	-8.2809	-0.000702246
	748	2.6355	0.000223499
	749	5.7496	0.000487584
	750	-1.762	-0.000149423
	751	0.8219	6.96997e-05
	752	0.0813	6.89449e-06
	753	14.8059	0.00125559
	754	-9.1942	-0.000779697
	755	1.5758	0.000133633
	756	-14.0867	-0.0011946
	757	10.9922	0.000932173
	758	-6.0455	-0.000512677
	759	8.7819	0.000744732
	760	11.287	0.000957173
	761	14.9789	0.00127026
	762	-12.6396	-0.00107188
	763	-7.489	-0.000635091
	764	8.1513	0.000691256
	765	-8.9575	-0.000759624
	766	4.3312	0.000367299
	767	6.1077	0.000517952
	768	-6.8417	-0.000580197
	769	-1.4291	-0.000121192
	770	7.1588	0.000607089
	771	-3.5891	-0.000304367
	772	-6.1538	-0.000521861
	773	13.3064	0.00112842
	774	2.2532	0.000191078
	775	0	0
	776	4.7089	0.000399329
	777	-3.2023	-0.000271565
	778	-3.7555	-0.000318478
	779	12.6318	0.00107122
	780	-8.2672	-0.000701084
	781	-13.0042	-0.0011028
	782	16.1245	0.00136741
	783	2.6835	0.000227569
	784	4.7296	0.000401085
	785	12.8242	0.00108753
	786	-1.2013	-0.000101874
	787	3.1716	0.000268962
	788	-4.0146	-0.000340451
	789	-3.448	-0.000292401
	790	-3.4102	-0.000289196
	791	1.6323	0.000138424
	792	10.1715	0.000862575
	793	1.4302	0.000121285
	794	17.3245	0.00146917
	795	28.7915	0.00244161
	796	-6.9512	-0.000589483
	797	12.1968	0.00103433
	798	17.7222	0.0015029
	799	-4.0212	-0.00034101
	800	18.2102	0.00154428
