# Supplementary material for: Engineering of a Promoter Repressed by a Light-Regulated Transcription Factor in Escherichia coli
Source: Biodes Res. 2021 Sep 28;2021:9857418. doi: 10.34133/2021/9857418 (PMC10521638; doi:10.34133/2021/9857418)
Supplement: Supplementary Materials — Figure S1: spectrum of white light normalized to maximum photon counts. The underlying data is available in Data file S3. Figure S2: alignment of the C120 operator with the peak band B1 operators. The EL222-binding site motifs are underscored. Table S1: DNA oligonucleotide sequences. Data file S1: plate reader data from the characterization of EL222 expression and fluorescence. Data file S2: the EL222 fluorescence emission data. Data file S3: data of white light used for EL222 repression assays. Data file S4: plate reader data and data analysis from the time-course characterization of light-regulated EL222-mediated PEL repression. [file 9857418.f1.zip › Data file S4.xlsx]

## Sheet: Sheet1
Raw plate reader data from the time-course characterization of light-regulated EL222-mediated PEL repression & Data analysis
SUPPORTING INFORMATION: Daniel Camsund. Alfonso Jaramillo and Peter Lindblad. Engineering of a promoter repressed by a light-regulated transcription factor in Escherichia coli.
	Well contents:
	M9S	QAK	PEL	FEL	PEL&FEL
	M9S	QAK	PEL	FEL	PEL&FEL
	M9S	QAK	PEL	FEL	PEL&FEL
	M9S	QAK	PEL	FEL	PEL&FEL
	M9S	QAK	PEL	FEL	PEL&FEL*
	M9S	QAK	PEL	FEL	PEL&FEL
	Key:
	Fluoro: GFP fluorescence				FEL: Flag-EL222 expression construct on pPMQAK1
	Absorb: Absorbance @ 595 nm				PEL&FEL: Combined PEL-reporter and Flag-EL222 expression construct on pPMQAK1
	M9S: Medium background				Dark #: Values from measurement number # in darkness
	QAK: Empty pPMQAK1 vector				Trans #: Values from measurement number # in light
	PEL: PEL-reporter construct on pPMQAK1				PEL&FEL*: This well's data was excluded from darkness sample calculations due to well loading error (only on the darkness plate)
DARK 1	2 hours					Well contents:						Data analysis
Fluoro												Fluoro	M9S background		4.15667			Fluoro/Absorb
4.107	4.596	4.962	4.653	4.783		M9S	QAK	PEL	FEL	PEL&FEL		Fluoro-bkg	0.439333	0.805333	0.496333	0.626333		22.9213	38.0466	27.3206	36.4847
4.164	4.495	4.947	4.688	4.982		M9S	QAK	PEL	FEL	PEL&FEL			0.338333	0.790333	0.531333	0.825333		20.9274	39.1894	29.2472	45.4303
4.169	4.66	4.97	4.86	4.874		M9S	QAK	PEL	FEL	PEL&FEL			0.503333	0.813333	0.703333	0.717333		26.2604	40.3299	33.2278	44.3702
4.138	4.575	4.947	4.868	4.947		M9S	QAK	PEL	FEL	PEL&FEL			0.418333	0.790333	0.711333	0.790333		25.8757	35.6536	33.6058	39.1894
4.169	4.691	4.939	4.798	5.69		M9S	QAK	PEL	FEL	PEL&FEL*			0.534333	0.782333	0.641333	1.53333		27.8778	38.7927	33.4603	44.8776
4.193	4.623	4.919	4.758	4.996		M9S	QAK	PEL	FEL	PEL&FEL			0.466333	0.762333	0.601333	0.839333		28.8447	39.7732	33.1003	41.6191
Absorb												Absorb	M9S background		0.0358333			DARK 1	A595	StDev	F/A	StDev	F/A-Bkg	StDev
												Absorb-bkg	0.019167	0.021167	0.018167	0.017167		QAK	0.017667	0.00164317	25.4512	3.00348
0.034	0.055	0.057	0.054	0.053									0.016167	0.020167	0.018167	0.018167		PEL	0.0205003	0.0010328	38.6309	1.65743	13.1797	3.43045
0.038	0.052	0.056	0.054	0.054									0.019167	0.020167	0.021167	0.016167		FEL	0.0193337	0.00147196	31.6603	2.69116
0.036	0.055	0.056	0.057	0.052									0.016167	0.022167	0.021167	0.020167		PEL&FEL	0.018367	0.00178885	41.4188	3.67963	9.75845	4.55873
0.036	0.052	0.058	0.057	0.056									0.019167	0.020167	0.019167	0.034167
0.035	0.055	0.056	0.055	0.07									0.016167	0.019167	0.018167	0.020167		PEL&FEL/PEL		0.740416	Est. Var	0.15678	Est. Std	0.395955
0.036	0.052	0.055	0.054	0.056
DARK 2	4 hours					Well contents:						Data analysis
Fluoro												Fluoro	M9S background		4.15617			Fluoro/Absorb
4.1	5.322	5.974	5.356	5.643		M9S	QAK	PEL	FEL	PEL&FEL		Fluoro-bkg	1.16583	1.81783	1.19983	1.48683		19.816	31.9855	23.1481	34.7123
4.226	5.103	5.893	5.379	5.898		M9S	QAK	PEL	FEL	PEL&FEL			0.946833	1.73683	1.22283	1.74183		18.6263	30.0319	21.9016	30.6483
4.135	5.404	6.005	5.736	5.67		M9S	QAK	PEL	FEL	PEL&FEL			1.24783	1.84883	1.57983	1.51383		21.9561	32.531	25.97	33.766
4.136	5.142	6.053	5.77	6.15		M9S	QAK	PEL	FEL	PEL&FEL			0.985833	1.89683	1.61383	1.99383		19.3936	32.241	26.9723	32.7755
4.177	5.342	5.995	5.434	7.66		M9S	QAK	PEL	FEL	PEL&FEL*			1.18583	1.83883	1.27783	3.50383		20.8652	31.2551	22.8867	40.3514
4.163	5.165	5.822	5.379	6.01		M9S	QAK	PEL	FEL	PEL&FEL			1.00883	1.66583	1.22283	1.85383		22.502	35.5696	23.5918	33.2032
Absorb												Absorb	M9S background		0.0361667			DARK 2	A595	StDev	F/A	StDev	F/A-Bkg	StDev
												Absorb-bkg	0.058833	0.056833	0.051833	0.042833		QAK	0.0531663	0.00527889	20.5265	1.51395
0.036	0.095	0.093	0.088	0.079									0.050833	0.057833	0.055833	0.056833		PEL	0.0559997	0.00457894	32.269	1.84806	11.7425	2.38901
0.038	0.087	0.094	0.092	0.093									0.056833	0.056833	0.060833	0.044833		FEL	0.0559997	0.00381663	24.0784	1.96029
0.036	0.093	0.093	0.097	0.081									0.050833	0.058833	0.059833	0.060833		PEL&FEL	0.052233	0.00792465	33.0211	1.51154	8.94266	2.47537
0.036	0.087	0.095	0.096	0.097									0.056833	0.058833	0.055833	0.086833
0.036	0.093	0.095	0.092	0.123									0.044833	0.046833	0.051833	0.055833		PEL&FEL/PEL		0.761565	Est. Var	0.0684454	Est. Std	0.261621
0.035	0.081	0.083	0.088	0.092
DARK 3	6 hours					Well contents:						Data analysis
Fluoro												Fluoro	M9S background		4.325			Fluoro/Absorb
4.242	7.535	12.959	7.671	12.469		M9S	QAK	PEL	FEL	PEL&FEL		Fluoro-bkg	3.21	8.634	3.346	8.144		23.7193	70.5778	27.3516	75.1756
4.408	7.145	12.594	7.815	13.085		M9S	QAK	PEL	FEL	PEL&FEL			2.82	8.269	3.49	8.76		24.6648	64.94	26.9846	71.0272
4.312	7.6	13.231	8.277	11.659		M9S	QAK	PEL	FEL	PEL&FEL			3.275	8.906	3.952	7.334		24.1996	70.4962	27.3811	65.8744
4.323	7.111	12.983	8.323	13.419		M9S	QAK	PEL	FEL	PEL&FEL			2.786	8.658	3.998	9.094		25.024	67.9949	27.6998	71.419
4.326	7.564	12.618	7.852	15.763		M9S	QAK	PEL	FEL	PEL&FEL*			3.239	8.293	3.527	11.438		24.8517	65.1284	27.4832	65.2359
4.339	7.131	11.71	7.678	12.238		M9S	QAK	PEL	FEL	PEL&FEL			2.806	7.385	3.353	7.913		24.9793	62.4086	27.8643	66.8706
Absorb												Absorb	M9S background		0.0366667			DARK 3	A595	StDev	F/A	StDev	F/A-Bkg	StDev
												Absorb-bkg	0.135333	0.122333	0.122333	0.108333		QAK	0.123166	0.0116862	24.5731	0.514379
0.036	0.172	0.159	0.159	0.145									0.114333	0.127333	0.129333	0.123333		PEL	0.124833	0.00372827	66.9243	3.31081	42.3512	3.35053
0.038	0.151	0.164	0.166	0.16									0.135333	0.126333	0.144333	0.111333		FEL	0.1315	0.0105151	27.4608	0.305131
0.037	0.172	0.163	0.181	0.148									0.111333	0.127333	0.144333	0.127333		PEL&FEL	0.117733	0.00795613	70.0734	3.76305	42.6126	3.7754
0.037	0.148	0.164	0.181	0.164									0.130333	0.127333	0.128333	0.175333
0.036	0.167	0.164	0.165	0.212									0.112333	0.118333	0.120333	0.118333		PEL&FEL/PEL		1.00617	Est. Var	0.0142832	Est. Std	0.119512
0.036	0.149	0.155	0.157	0.155
DARK 4	8 hours					Well contents:						Data analysis
Fluoro												Fluoro	M9S background		4.11933			Fluoro/Absorb
4.071	11.696	20.675	11.972	19.888		M9S	QAK	PEL	FEL	PEL&FEL		Fluoro-bkg	7.57667	16.5557	7.85267	15.7687		26.9952	70.5496	30.835	75.2081
4.191	10.522	20.219	11.994	21.162		M9S	QAK	PEL	FEL	PEL&FEL			6.40267	16.0997	7.87467	17.0427		26.9397	67.1752	29.3101	72.3167
4.128	11.896	20.66	13.037	19.767		M9S	QAK	PEL	FEL	PEL&FEL			7.77667	16.5407	8.91767	15.6477		27.7078	67.6048	31.3267	71.5593
4.104	10.524	20.458	13.139	21.584		M9S	QAK	PEL	FEL	PEL&FEL			6.40467	16.3387	9.01967	17.4647		26.9481	66.5074	32.3672	72.2675
4.101	11.741	20.052	12.273	25.167		M9S	QAK	PEL	FEL	PEL&FEL*			7.62167	15.9327	8.15367	21.0477		27.0591	66.2021	30.462	66.4662
4.121	10.42	18.74	11.982	19.947		M9S	QAK	PEL	FEL	PEL&FEL			6.30067	14.6207	7.86267	15.8277		26.9643	65.9578	30.8743	71.4029
Absorb												Absorb	M9S background		0.0363333			DARK 4	A595	StDev	F/A	StDev	F/A-Bkg	StDev
												Absorb-bkg	0.280667	0.234667	0.254667	0.209667		QAK	0.258667	0.0245112	27.1024	0.299751
0.036	0.317	0.271	0.291	0.246									0.237667	0.239667	0.268667	0.235667		PEL	0.237834	0.00884119	67.3328	1.69098	40.2304	1.71735
0.038	0.274	0.276	0.305	0.272									0.280667	0.244667	0.284667	0.218667		FEL	0.268167	0.012227	30.8626	1.00505
0.036	0.317	0.281	0.321	0.255									0.237667	0.245667	0.278667	0.241667		PEL&FEL	0.225467	0.0130077	72.5509	1.54088	41.6884	1.83968
0.036	0.274	0.282	0.315	0.278									0.281667	0.240667	0.267667	0.316667
0.036	0.318	0.277	0.304	0.353									0.233667	0.221667	0.254667	0.221667		PEL&FEL/PEL		1.03624	Est. Var	0.00404782	Est. Std	0.0636225
0.036	0.27	0.258	0.291	0.258
DARK 5	10 hours					Well contents:						Data analysis
Fluoro												Fluoro	M9S background		4.13417			Fluoro/Absorb
4.086	20.374	29.367	20.448	29.394		M9S	QAK	PEL	FEL	PEL&FEL		Fluoro-bkg	16.2398	25.2328	16.3138	25.2598		32.7526	63.9076	35.1718	66.8545
4.19	17.837	29.614	20.146	30.349		M9S	QAK	PEL	FEL	PEL&FEL			13.7028	25.4798	16.0118	26.2148		30.5981	62.3233	33.5093	65.2381
4.159	20.372	29.489	21.87	29.58		M9S	QAK	PEL	FEL	PEL&FEL			16.2378	25.3548	17.7358	25.4458		32.617	60.9736	34.8559	65.2737
4.132	17.522	29.727	21.692	30.657		M9S	QAK	PEL	FEL	PEL&FEL			13.3878	25.5928	17.5578	26.5228		29.5646	58.5872	34.371	65.0336
4.114	19.371	29.25	20.471	35.483		M9S	QAK	PEL	FEL	PEL&FEL*			15.2368	25.1158	16.3368	31.3488		30.0628	59.9662	34.0469	60.8913
4.124	17.586	27.623	20.1	29.458		M9S	QAK	PEL	FEL	PEL&FEL			13.4518	23.4888	15.9658	25.3238		30.0376	60.7209	33.6241	64.9607
Absorb												Absorb	M9S background		0.0371667			DARK 5	A595	StDev	F/A	StDev	F/A-Bkg	StDev
												Absorb-bkg	0.495833	0.394833	0.463833	0.377833		QAK	0.474833	0.0280571	30.9388	1.39215
0.037	0.533	0.432	0.501	0.415									0.447833	0.408833	0.477833	0.401833		PEL	0.410333	0.0178857	61.0798	1.85127	30.141	2.3163
0.039	0.485	0.446	0.515	0.439									0.497833	0.415833	0.508833	0.389833		FEL	0.486	0.0192813	34.2632	0.665143
0.036	0.535	0.453	0.546	0.427									0.452833	0.436833	0.510833	0.407833		PEL&FEL	0.393433	0.0116962	65.4721	0.784051	31.209	1.02818
0.037	0.49	0.474	0.548	0.445									0.506833	0.418833	0.479833	0.514833
0.037	0.544	0.456	0.517	0.552									0.447833	0.386833	0.474833	0.389833		PEL&FEL/PEL		1.03543	Est. Var	0.00749532	Est. Std	0.0865755
0.037	0.485	0.424	0.512	0.427
TRANS 1	2 hours					Well contents:						Data analysis
Fluoro												Fluoro	M9S background		3.07167			Fluoro/Absorb
3.017	3.088	3.308	3.032	3.109		M9S	QAK	PEL	FEL	PEL&FEL		Fluoro-bkg	0.016333	0.236333	-0.039667	0.037333		0.66214	10.9075	0	2.11315
3.054	3.09	3.307	3.103	3.172		M9S	QAK	PEL	FEL	PEL&FEL			0.018333	0.235333	0.031333	0.100333		1.24995	10.8614	1.87994	5.10159
3.086	3.19	3.378	3.141	3.195		M9S	QAK	PEL	FEL	PEL&FEL			0.118333	0.306333	0.069333	0.123333		5.7257	13.5145	3.35477	6.98098
3.119	3.144	3.381	3.198	3.289		M9S	QAK	PEL	FEL	PEL&FEL			0.072333	0.309333	0.126333	0.217333		4.6169	13.6468	5.12154	10.5159
3.095	3.169	3.386	3.205	3.181		M9S	QAK	PEL	FEL	PEL&FEL			0.097333	0.314333	0.133333	0.109333		5.21417	13.2815	6.77953	5.29022
3.059	3.136	3.326	3.113	3.232		M9S	QAK	PEL	FEL	PEL&FEL			0.064333	0.254333	0.041333	0.160333		3.8599	12.3062	2.10164	8.15239
Absorb												Absorb	M9S background		0.0343333			TRANS 1	A595	StDev	F/A	StDev	F/A-Bkg	StDev
												Absorb-bkg	0.024667	0.021667	0.019667	0.017667		QAK	0.0185003	0.00371035	3.55479	2.11506
0.034	0.059	0.056	0.054	0.052									0.014667	0.021667	0.016667	0.019667		PEL	0.022167	0.00104881	12.4197	1.27868	8.86486	2.47154
0.035	0.049	0.056	0.051	0.054									0.020667	0.022667	0.020667	0.017667		FEL	0.020167	0.00258844	3.20624	2.43795
0.034	0.055	0.057	0.055	0.052									0.015667	0.022667	0.024667	0.020667		PEL&FEL	0.0193337	0.00136626	6.35905	2.88562	3.15281	3.77762
0.035	0.05	0.057	0.059	0.055									0.018667	0.023667	0.019667	0.020667
0.034	0.053	0.058	0.054	0.055									0.016667	0.020667	0.019667	0.019667		PEL&FEL/PEL		0.355652	Est. Var	0.191422	Est. Std	0.437518
0.034	0.051	0.055	0.054	0.054
TRANS 2	4 hours					Well contents:						Data analysis
Fluoro												Fluoro	M9S background		2.79317			Fluoro/Absorb
2.73	3.117	3.471	3.054	3.147		M9S	QAK	PEL	FEL	PEL&FEL		Fluoro-bkg	0.323833	0.677833	0.260833	0.353833		5.59945	12.3618	5.69094	8.26076
2.769	3.041	3.492	3.064	3.258		M9S	QAK	PEL	FEL	PEL&FEL			0.247833	0.698833	0.270833	0.464833		5.65403	13.2272	5.90913	9.14432
2.825	3.184	3.642	3.165	3.222		M9S	QAK	PEL	FEL	PEL&FEL			0.390833	0.848833	0.371833	0.428833		7.2601	15.4803	6.78119	9.35642
2.841	3.107	3.59	3.25	3.433		M9S	QAK	PEL	FEL	PEL&FEL			0.313833	0.796833	0.456833	0.639833		7.3269	14.532	7.63513	11.4598
2.803	3.139	3.593	3.208	3.303		M9S	QAK	PEL	FEL	PEL&FEL			0.345833	0.799833	0.414833	0.509833		7.08195	14.5867	8.1607	10.4403
2.791	3.065	3.498	3.085	3.319		M9S	QAK	PEL	FEL	PEL&FEL			0.271833	0.704833	0.291833	0.525833		6.49805	13.5982	6.10108	10.5519
Absorb												Absorb	M9S background		0.0341667			TRANS 2	A595	StDev	F/A	StDev	F/A-Bkg	StDev
												Absorb-bkg	0.057833	0.054833	0.045833	0.042833		QAK	0.0481663	0.00653197	6.57008	0.787068
0.034	0.092	0.089	0.08	0.077									0.043833	0.052833	0.045833	0.050833		PEL	0.0539997	0.00132916	13.9644	1.11835	7.39428	1.36754
0.035	0.078	0.087	0.08	0.085									0.053833	0.054833	0.054833	0.045833		FEL	0.050833	0.0055857	6.71303	1.00161
0.034	0.088	0.089	0.089	0.08									0.042833	0.054833	0.059833	0.055833		PEL&FEL	0.0489997	0.00444597	9.86892	1.15738	3.15589	1.5306
0.034	0.077	0.089	0.094	0.09									0.048833	0.054833	0.050833	0.048833
0.034	0.083	0.089	0.085	0.083									0.041833	0.051833	0.047833	0.049833		PEL&FEL/PEL		0.426801	Est. Var	0.0490791	Est. Std	0.221538
0.034	0.076	0.086	0.082	0.084
TRANS 3	6 hours					Well contents:						Data analysis
Fluoro												Fluoro	M9S background		2.57683			Fluoro/Absorb
2.532	3.429	7.223	3.315	4.071		M9S	QAK	PEL	FEL	PEL&FEL		Fluoro-bkg	0.852167	4.64617	0.738167	1.49417		5.75789	35.7397	6.30912	12.8807
2.563	3.216	7.529	3.392	4.384		M9S	QAK	PEL	FEL	PEL&FEL			0.639167	4.95217	0.815167	1.80717		5.81061	38.9934	6.73692	14.4573
2.577	3.496	8.015	3.554	4.101		M9S	QAK	PEL	FEL	PEL&FEL			0.919167	5.43817	0.977167	1.52417		6.70925	41.5127	7.13261	13.4882
2.617	3.28	7.857	3.67	4.451		M9S	QAK	PEL	FEL	PEL&FEL			0.703167	5.28017	1.09317	1.87417		6.45107	41.5761	7.43651	13.9863
2.598	3.374	7.863	3.567	4.273		M9S	QAK	PEL	FEL	PEL&FEL			0.797167	5.28617	0.990167	1.69617		6.17959	39.7456	7.67571	14.0179
2.574	3.217	7.388	3.42	4.235		M9S	QAK	PEL	FEL	PEL&FEL			0.640167	4.81117	0.843167	1.65817		5.98287	38.1839	6.85502	13.8181
Absorb												Absorb	M9S background		0.035			TRANS 3	A595	StDev	F/A	StDev	F/A-Bkg	StDev
												Absorb-bkg	0.148	0.13	0.117	0.116		QAK	0.123333	0.0171891	6.14855	0.37447
0.035	0.183	0.165	0.152	0.151									0.11	0.127	0.121	0.125		PEL	0.129	0.00275681	39.2919	2.2041	33.1434	2.23568
0.034	0.145	0.162	0.156	0.16									0.137	0.131	0.137	0.113		FEL	0.129	0.0112428	7.02431	0.495725
0.035	0.172	0.166	0.172	0.148									0.109	0.127	0.147	0.134		PEL&FEL	0.1215	0.00739594	13.7748	0.539079	6.75045	0.732359
0.035	0.144	0.162	0.182	0.169									0.129	0.133	0.129	0.121
0.036	0.164	0.168	0.164	0.156									0.107	0.126	0.123	0.12		PEL&FEL/PEL		0.203674	Est. Var	0.000677019	Est. Std	0.0260196
0.035	0.142	0.161	0.158	0.155
TRANS 4	8 hours					Well contents:						Data analysis
Fluoro												Fluoro	M9S background		2.33983			Fluoro/Absorb
2.283	3.93	13.71	4.03	5.648		M9S	QAK	PEL	FEL	PEL&FEL		Fluoro-bkg	1.59017	11.3702	1.69017	3.30817		5.42103	47.3101	7.00346	15.292
2.317	3.772	14.105	4.171	5.857		M9S	QAK	PEL	FEL	PEL&FEL			1.43217	11.7652	1.83117	3.51717		6.27227	49.3644	7.28582	14.8195
2.349	4.186	14.024	4.377	5.842		M9S	QAK	PEL	FEL	PEL&FEL			1.84617	11.6842	2.03717	3.50217		6.65686	48.4151	7.59194	16.0405
2.391	3.878	14.297	4.385	6.266		M9S	QAK	PEL	FEL	PEL&FEL			1.53817	11.9572	2.04517	3.92617		6.70713	49.3419	7.16765	15.8101
2.362	4.079	14.208	4.368	5.754		M9S	QAK	PEL	FEL	PEL&FEL			1.73917	11.8682	2.02817	3.41417		6.45731	48.3757	7.44738	15.2873
2.337	3.855	13.772	4.159	5.813		M9S	QAK	PEL	FEL	PEL&FEL			1.51517	11.4322	1.81917	3.47317		6.72412	48.1693	7.20939	15.6215
Absorb												Absorb	M9S background		0.0346667			TRANS 4	A595	StDev	F/A	StDev	F/A-Bkg	StDev
												Absorb-bkg	0.293333	0.240333	0.241333	0.216333		QAK	0.253833	0.029717	6.37312	0.497797
0.034	0.328	0.275	0.276	0.251									0.228333	0.238333	0.251333	0.237333		PEL	0.240833	0.00288097	48.4961	0.775093	42.123	0.921179
0.035	0.263	0.273	0.286	0.272									0.277333	0.241333	0.268333	0.218333		FEL	0.261833	0.0162819	7.28427	0.20944
0.035	0.312	0.276	0.303	0.253									0.229333	0.242333	0.285333	0.248333		PEL&FEL	0.227666	0.0125167	15.4785	0.436293	8.19422	0.48396
0.035	0.264	0.277	0.32	0.283									0.269333	0.245333	0.272333	0.223333
0.035	0.304	0.28	0.307	0.258									0.225333	0.237333	0.252333	0.222333		PEL&FEL/PEL		0.194531	Est. Var	0.0001501	Est. Std	0.0122515
0.034	0.26	0.272	0.287	0.257
TRANS 5	10 hours					Well contents:						Data analysis
Fluoro												Fluoro	M9S background		2.21833			Fluoro/Absorb
2.177	4.955	15.699	5.002	6.972		M9S	QAK	PEL	FEL	PEL&FEL		Fluoro-bkg	2.73667	13.4807	2.78367	4.75367		5.12965	32.5227	6.12468	11.899
2.194	4.612	16.998	5.146	7.445		M9S	QAK	PEL	FEL	PEL&FEL			2.39367	14.7797	2.92767	5.22667		5.36096	34.9815	6.22246	12.3125
2.223	5.003	17.628	5.457	7.54		M9S	QAK	PEL	FEL	PEL&FEL			2.78467	15.4097	3.23867	5.32167		5.30918	34.8241	6.47086	13.0273
2.254	4.699	18	5.554	7.868		M9S	QAK	PEL	FEL	PEL&FEL			2.48067	15.7817	3.33567	5.64967		5.51873	35.1877	6.31157	12.5968
2.23	4.86	17.317	5.289	7.104		M9S	QAK	PEL	FEL	PEL&FEL			2.64167	15.0987	3.07067	4.88567		5.22585	34.6697	6.24754	11.9894
2.232	4.558	16.435	5.094	7.058		M9S	QAK	PEL	FEL	PEL&FEL			2.33967	14.2167	2.87567	4.83967		5.36006	34.0519	6.13803	12.1143
Absorb												Absorb	M9S background		0.0345			TRANS 5	A595	StDev	F/A	StDev	F/A-Bkg	StDev
												Absorb-bkg	0.5335	0.4145	0.4545	0.3995		QAK	0.482667	0.043347	5.3174	0.132627
0.034	0.568	0.449	0.489	0.434									0.4465	0.4225	0.4705	0.4245		PEL	0.430167	0.0140095	34.3729	0.985098	29.0555	0.993986
0.035	0.481	0.457	0.505	0.459									0.5245	0.4425	0.5005	0.4085		FEL	0.485667	0.0267762	6.25252	0.127703
0.034	0.559	0.477	0.535	0.443									0.4495	0.4485	0.5285	0.4485		PEL&FEL	0.414667	0.0189253	12.3232	0.425622	6.07071	0.444367
0.035	0.484	0.483	0.563	0.483									0.5055	0.4355	0.4915	0.4075
0.035	0.54	0.47	0.526	0.442									0.4365	0.4175	0.4685	0.3995		PEL&FEL/PEL		0.208935	Est. Var	0.000284987	Est. Std	0.0168816
0.034	0.471	0.452	0.503	0.434
